# Supplementary material for: Ultrahighly Sensitive Surface-Enhanced Raman Spectroscopy Film of Silver Nanoparticles Dispersed in Three Dimensions on a Thin Alumina Nanowire Framework
Source: Nanomaterials (Basel). 2023 Dec 18;13(24):3169. doi: 10.3390/nano13243169 (PMC10745398; doi:10.3390/nano13243169)
Supplement: Supplementary file 1 [file nanomaterials-13-03169-s001.zip]

Archive with 1 entries (1 files):
- nanomaterials-2726006-supplementary.pdf
